# Supplementary material for: Copper(II)-Oxyl Formation in a Biomimetic Complex Activated by Hydrogen Peroxide: The Key Role of Trans-Bis(Hydroxo) Species
Source: Inorg Chem. 2024 Nov 25;63(49):23082–94. doi: 10.1021/acs.inorgchem.4c01948 (PMC11632775; doi:10.1021/acs.inorgchem.4c01948)
Supplement: Supplementary file 2 — ic4c01948_si_002.xyz [file ic4c01948_si_002.xyz]

34
CSS-1
H                  5.11131300   -1.86438000   -0.09295200
H                  4.05699900    0.34667200    0.22373100
H                  1.19157700   -3.64715200   -0.32077200
C                  4.02257400   -1.77995500   -0.06991800
C                  3.42497500   -0.53869700    0.12179800
C                  3.21573500   -2.90190200   -0.25071400
C                  2.02983800   -0.37197600    0.13427700
C                  1.83293900   -2.76852500   -0.20780800
H                 -0.43583200    3.10609700   -1.37805600
C                  0.29641500    2.78679200   -0.63228000
C                  0.84618900    3.70103000    0.25581400
C                  1.53634700    1.02745700    0.24191400
H                  2.20468100    3.91410600    1.93010100
H                  2.83484800    1.49862400    1.89926900
C                  1.76254200    3.23659600    1.19570200
C                  2.11326400    1.89195100    1.18162600
N                  0.61276400    1.48167000   -0.63360200
C                  1.21830600   -1.52302100   -0.01009300
Cu                -0.89850600    0.35066900   -1.19877500
N                 -0.18677100   -1.46744500   -0.01422600
C                 -0.92215200   -1.11700400    1.20118000
H                 -0.87040300   -1.90767300    1.96951900
H                 -0.46814800   -0.21187300    1.63797300
C                 -2.34506000   -0.84954100    0.82369400
N                 -2.61703100   -0.17136500   -0.34570900
C                 -3.92839400   -0.05436600   -0.42766600
H                 -4.48610900    0.42786200   -1.22785800
N                 -4.50917300   -0.63268900    0.63893500
C                 -3.53051200   -1.15007600    1.44565600
H                 -3.75354500   -1.67475000    2.37125200
H                 -5.50965700   -0.69007100    0.80911900
H                 -0.56433400   -2.33373100   -0.39519800
H                  3.66092800   -3.88697600   -0.41205500
H                  0.54778800    4.75006200    0.21351600
38
CSS-2
H                  0.41320500    4.31939400   -2.47857800
H                  2.15450400    2.69872400   -1.75138400
H                 -2.23709800    2.78056300    0.54837100
C                  0.21465500    3.63243000   -1.65327600
C                  1.18989500    2.73034600   -1.23777900
C                 -1.02145300    3.62688100   -1.00645600
C                  0.95958700    1.82025000   -0.19850400
C                 -1.26919700    2.75275500    0.04589100
H                  2.40377900   -2.40628400    0.41016000
C                  2.70637200   -1.35608800    0.40724000
C                  4.02391800   -0.98851800    0.64307900
C                  2.03644700    0.85491500    0.13272700
H                  5.37200800    0.69835500    0.80450700
H                  3.55862500    2.36371700    0.35380300
C                  4.34770400    0.36582600    0.61962800
C                  3.34416600    1.29391000    0.36563500
N                  1.73887800   -0.46334600    0.15387800
C                 -0.28421400    1.84990100    0.49106200
Cu                -0.10020300   -1.09034300   -0.18837500
N                 -0.51352600    1.04499900    1.58277700
C                 -1.83778400    0.64065800    1.98897000
H                 -1.70951400   -0.01715900    2.86238400
H                 -2.42883400    1.50052800    2.34129200
C                 -2.62095800   -0.08137300    0.92737000
N                 -2.02424900   -0.93624200    0.02543500
C                 -2.98610900   -1.42930900   -0.73777700
H                 -2.85777000   -2.13334000   -1.55759700
N                 -4.17244700   -0.92896000   -0.36280100
C                 -3.97208000   -0.06758400    0.68279500
H                 -4.78741100    0.47059600    1.15951100
H                 -5.06692600   -1.14345500   -0.79523000
H                  0.20962400    0.36627300    1.78820300
O                  0.36966400   -3.10324800   -1.32915200
O                  0.83055400   -4.06315600   -0.39608200
H                  1.56687700   -4.47639900   -0.88150600
H                 -0.43933600   -3.51791000   -1.67912900
H                 -1.80926000    4.31697500   -1.32041600
H                  4.77537700   -1.75456300    0.84169400
38
OSS-TS1
H                  0.82210300    4.62462800   -2.05172500
H                  2.46617200    2.87102600   -1.43523400
H                 -2.11004200    2.73929800    0.47186200
C                  0.54004900    3.83224300   -1.35513900
C                  1.46490200    2.85362800   -0.99792100
C                 -0.74834400    3.77061200   -0.83153900
C                  1.12906500    1.81160200   -0.12580100
C                 -1.10025500    2.75961400    0.06089500
H                  2.27002000   -2.54149100    0.05527400
C                  2.65060800   -1.51970300    0.16043800
C                  3.99795700   -1.26768400    0.39295900
C                  2.13764000    0.74998300    0.12369400
H                  5.46228600    0.29700100    0.69715900
H                  3.77097500    2.12094200    0.45188500
C                  4.41415300    0.05560700    0.50449500
C                  3.47609100    1.07382400    0.36756800
N                  1.75019700   -0.53953200    0.03599900
C                 -0.16980100    1.78613100    0.44227200
Cu                -0.22579300   -1.00898000   -0.04928500
N                 -0.50133400    0.75404800    1.33536600
C                 -1.85351900    0.60425100    1.84371400
H                 -1.78626000   -0.07312900    2.70865600
H                 -2.29210800    1.54625400    2.21275400
C                 -2.72995000   -0.01094700    0.79526200
N                 -2.18140300   -0.88213100   -0.12045300
C                 -3.16058200   -1.29868100   -0.90457200
H                 -3.06735600   -1.98978800   -1.73975400
N                 -4.31466600   -0.73184400   -0.52425300
C                 -4.07392800    0.09305500    0.54375200
H                 -4.85990800    0.67012900    1.02388900
H                 -5.21801100   -0.88123500   -0.96636400
H                  0.21011200    0.59191600    2.04452300
O                  0.04787900   -2.88902500   -0.65489500
O                  0.95748400   -4.31182400   -0.65591800
H                  1.32802400   -4.15530200   -1.53943100
H                 -0.81043400   -3.33896000   -0.60218400
H                 -1.49385600    4.51950400   -1.11055500
H                  4.69927800   -2.09857300    0.48793500
38
OSS-1
 H                  1.36852600    4.75213600   -1.37088100
 H                  2.82773800    2.76810300   -1.10679500
 H                 -1.77529300    2.71194100    0.73843700
 C                  0.99909800    3.87162700   -0.84089300
 C                  1.82175000    2.76003900   -0.68174400
 C                 -0.29749000    3.83956100   -0.33703000
 C                  1.37274800    1.60725500   -0.02582200
 C                 -0.76129200    2.71186800    0.33880700
 H                  2.02070900   -2.81859500   -0.40062100
 C                  2.53014800   -1.87211700   -0.20041400
 C                  3.90584800   -1.79357500   -0.02955900
 C                  2.27026200    0.42937200    0.03758100
 H                  5.54615800   -0.43589800    0.35865200
 H                  4.06411100    1.57029400    0.41543700
 C                  4.47008900   -0.54188100    0.20180400
 C                  3.64782900    0.57890800    0.23254600
 N                  1.74212600   -0.79490100   -0.15641200
 C                  0.06503100    1.60107000    0.51136100
 Cu                -0.28535800   -1.11141900   -0.17792100
 N                 -0.38257100    0.43484900    1.20145400
 C                 -1.73956800    0.41171000    1.75897700
 H                 -1.75434400   -0.41120300    2.48953100
 H                 -1.98975900    1.33579700    2.30100700
 C                 -2.69983000    0.12572300    0.65200000
 N                 -2.24473500   -0.63934900   -0.39409900
 C                 -3.24769000   -0.79575600   -1.23710900
 H                 -3.22371200   -1.34773600   -2.17432900
 N                 -4.33069500   -0.15803500   -0.76657400
 C                 -4.01489000    0.44044300    0.42604000
 H                 -4.73444700    1.02244100    0.99582400
 H                 -5.23700500   -0.11845700   -1.22639600
 H                  0.29491500    0.15832500    1.91544100
 O                 -0.14595300   -2.72696300   -1.17972800
 O                 -0.52868100   -2.84678400    1.03593700
 H                  0.30148800   -3.35000100    1.02799000
 H                 -1.01057600   -3.15921200   -1.14875000
 H                 -0.96130300    4.69827300   -0.46198400
 H                  4.51410500   -2.69851900   -0.07240200
38
T-1
H                  1.43559700    4.73120200   -1.39802900
H                  2.86323800    2.72643300   -1.11679600
H                 -1.74101700    2.75868600    0.72698500
C                  1.05229800    3.86123200   -0.86053700
C                  1.85723800    2.73805200   -0.69172900
C                 -0.24486400    3.85370700   -0.35718800
C                  1.38958900    1.59804600   -0.02662800
C                 -0.72681500    2.73938200    0.32822700
H                  1.98020100   -2.83833300   -0.39855200
C                  2.50035200   -1.89883100   -0.19367400
C                  3.87625700   -1.83764100   -0.01808100
C                  2.26859300    0.40626300    0.04377400
H                  5.53213100   -0.50097700    0.37710400
H                  4.07539700    1.52399300    0.42638700
C                  4.45544100   -0.59337700    0.21603800
C                  3.64729700    0.53768900    0.24319600
N                  1.72546600   -0.81207600   -0.15081300
C                  0.08209700    1.61747400    0.51112900
Cu                -0.29841200   -1.09199700   -0.18016800
N                 -0.38267500    0.46275000    1.20744300
C                 -1.74177500    0.45706900    1.75896300
H                 -1.76398300   -0.34913100    2.50761300
H                 -1.99192500    1.39317500    2.28004200
C                 -2.70011300    0.15077400    0.65556200
N                 -2.24575200   -0.63600300   -0.37525000
C                 -3.24839500   -0.80959300   -1.21579200
H                 -3.22343100   -1.38083000   -2.14137200
N                 -4.33054900   -0.16200800   -0.75833000
C                 -4.01485100    0.46077400    0.42187200
H                 -4.73455500    1.05444000    0.97927200
H                 -5.23678500   -0.13152300   -1.21909700
H                  0.28959700    0.17928600    1.92327300
O                 -0.17222500   -2.72222200   -1.18872600
O                 -0.54326900   -2.85909300    1.01818100
H                  0.29080800   -3.35560100    1.01839400
H                 -1.05485100   -3.11847600   -1.17802200
H                 -0.89509300    4.72153700   -0.49047900
H                  4.47307300   -2.75020200   -0.05964000
38
T-2
H                  5.35609000   -1.85008200   -0.85560500
H                  4.43603500    0.32020300   -0.14187600
H                  1.38084200   -3.51778900   -0.80076500
C                  4.28302700   -1.75097800   -0.67738500
C                  3.76239800   -0.53028200   -0.26284200
C                  3.42888500   -2.83261200   -0.87943800
C                  2.38740800   -0.34681000   -0.04017200
C                  2.06493200   -2.67718800   -0.65587400
H                 -0.58263400    3.01765600   -0.30165700
C                  0.37720100    2.73170900    0.14091400
C                  1.92314400    1.00491200    0.35449800
H                  2.93636900    3.73884600    2.11677400
H                  3.64018900    1.40753800    1.60365900
C                  2.32149900    3.10934500    1.46914500
C                  2.71889000    1.80915200    1.18088000
N                  0.75911400    1.47759300   -0.12903600
C                  1.53740900   -1.45206500   -0.24195600
Cu                -0.83175900    0.30550600   -0.78178300
N                  0.12235400   -1.36902100   -0.04601900
C                 -0.36815700   -1.53082200    1.34079000
H                 -0.09247700   -2.51556000    1.74847800
H                  0.11096300   -0.75999200    1.96522100
C                 -1.84838000   -1.34038500    1.28679900
N                 -2.33785900   -0.55247800    0.27467000
C                 -3.64893200   -0.49358500    0.40473400
H                 -4.31117400    0.04521900   -0.27272100
N                 -4.01915300   -1.22403900    1.46826600
C                 -2.90371700   -1.77728100    2.04621200
H                 -2.95711700   -2.41455200    2.92501100
H                 -4.97562300   -1.35594200    1.78717400
H                 -0.30732600   -2.11283500   -0.60341700
O                 -1.85223700    1.72635100   -1.49629200
O                 -3.78125200    0.88230200   -2.37892900
H                 -3.18254800    0.11820900   -2.34228700
H                 -1.55405400    1.93383500   -2.39194400
C                  1.13382000    3.59067500    0.92628100
H                  0.78383200    4.60647200    1.11780300
H                  3.81980400   -3.79724600   -1.21107100
38
T-TS1
H                  5.36688900   -1.82875400   -0.75690700
H                  4.41880100    0.34457600   -0.08917000
H                  1.40263000   -3.52358000   -0.75387000
C                  4.28990700   -1.73450300   -0.60118700
C                  3.75343600   -0.51202800   -0.21257600
C                  3.44711500   -2.82453100   -0.80554500
C                  2.37347900   -0.33533900   -0.01794000
C                  2.07810200   -2.67601500   -0.60942500
H                 -0.60405700    3.01932900   -0.38694600
C                  0.34279900    2.73281300    0.08010200
C                  1.89326400    1.01846100    0.35089100
H                  2.85504400    3.78302900    2.09346100
H                  3.58409600    1.44919100    1.62661200
C                  2.25719900    3.14035200    1.44286200
C                  2.66831800    1.83886800    1.18107300
N                  0.73642000    1.47691400   -0.16205800
C                  1.53534700   -1.44942700   -0.22119800
Cu                -0.83607700    0.28114300   -0.81142300
N                  0.11761300   -1.37445100   -0.04073500
C                 -0.37156900   -1.51751200    1.34829900
H                 -0.11418400   -2.50534200    1.76046600
H                  0.12876500   -0.75476200    1.96573700
C                 -1.84716500   -1.29241200    1.31323700
N                 -2.34291200   -0.51661500    0.29422400
C                 -3.64655600   -0.40901200    0.46684500
H                 -4.32317000    0.12880100   -0.19449700
N                 -4.00588200   -1.09837300    1.56011500
C                 -2.89139300   -1.67305200    2.11703200
H                 -2.93653000   -2.28297500    3.01540700
H                 -4.95545500   -1.18843600    1.91276400
H                 -0.30381200   -2.12987600   -0.58884600
O                 -1.75119200    1.69886400   -1.64182200
O                 -3.58675000    0.60668300   -2.48768000
H                 -3.19987300   -0.26030200   -2.27008700
H                 -2.24013100    1.42382500   -2.45643600
C                  1.07832100    3.60708000    0.86876200
H                  0.71956300    4.62377000    1.03774000
H                  3.85089500   -3.79080400   -1.11634000
38
T-3
H                  5.38482400   -1.81918400   -0.94786600
H                  4.46252800    0.35593400   -0.25302600
H                  1.42751600   -3.52049000   -0.76603400
C                  4.31541000   -1.72607000   -0.74609900
C                  3.79372000   -0.50225900   -0.34226800
C                  3.46685600   -2.81904300   -0.90646000
C                  2.42275300   -0.32677500   -0.08987800
C                  2.10721100   -2.67136400   -0.65372700
H                 -0.57224600    3.03079600   -0.29643300
C                  0.39707800    2.74375900    0.12087500
C                  1.95731600    1.02580200    0.30089200
H                  2.99796500    3.77103800    2.03070800
H                  3.69963500    1.44127500    1.50866600
C                  2.37093500    3.13649100    1.39995300
C                  2.76734600    1.83766200    1.10574800
N                  0.77915600    1.49097900   -0.15762900
C                  1.57867500   -1.44298200   -0.25102900
Cu                -0.80007400    0.29692300   -0.77024900
N                  0.16818300   -1.36566200   -0.02749500
C                 -0.29900000   -1.48924300    1.37173200
H                 -0.01141700   -2.45955100    1.80471600
H                  0.18363500   -0.69667000    1.96555800
C                 -1.78156600   -1.31245600    1.33500700
N                 -2.29693900   -0.53860700    0.32319400
C                 -3.60945000   -0.51552200    0.45818800
H                 -4.29316600   -0.00434900   -0.22288200
N                 -3.95385800   -1.24891000    1.52800100
C                 -2.82188200   -1.77181200    2.10128000
H                 -2.85437300   -2.40966200    2.98067600
H                 -4.90504200   -1.40388300    1.85244800
H                 -0.26917800   -2.12473000   -0.55749400
O                 -1.84571100    1.67665700   -1.49210500
O                 -4.29076500    0.84995300   -2.26684000
H                 -4.12660900   -0.02368600   -2.64282800
H                 -3.37810200    1.18813500   -2.10071600
C                  1.16755700    3.60889700    0.88523200
H                  0.81558100    4.62290900    1.08218800
H                  3.85887400   -3.78662600   -1.22806300
38
T-4
 H                  0.96255300    4.59405200   -1.18957300
 H                  2.55015000    2.69815700   -1.05930200
 H                 -1.94475500    2.36320600    1.07051500
 C                  0.68254500    3.67892400   -0.66393500
 C                  1.57198900    2.62732200   -0.57996800
 C                 -0.60143400    3.55953700   -0.08925700
 C                  1.21873800    1.42066900    0.05272900
 C                 -0.96574300    2.42422000    0.59582500
 H                  2.30701600   -2.92845800   -0.35125200
 C                  2.70101200   -1.93114200   -0.13591300
 C                  4.05065100   -1.72984600    0.12796400
 C                  2.21885100    0.32793100    0.10441500
 H                  5.53308500   -0.23352100    0.62326000
 H                  3.86472500    1.62697200    0.61923500
 C                  4.48284300   -0.43530500    0.40024100
 C                  3.55884200    0.60486000    0.39185800
 N                  1.81871400   -0.93130600   -0.14918600
 C                 -0.04810600    1.34846600    0.74693800
 Cu                -0.19340000   -1.25525000   -0.61038200
 N                 -0.36169000    0.28372500    1.50335200
 C                 -1.69661300   -0.06888300    1.94719900
 H                 -1.58071500   -0.99785000    2.52099500
 H                 -2.10738900    0.69889000    2.62024700
 C                 -2.63407000   -0.29903200    0.79908000
 N                 -2.20344100   -0.84524400   -0.38548200
 C                 -3.25507900   -0.94657000   -1.17583600
 H                 -3.26157000   -1.33264400   -2.19310600
 N                 -4.34723800   -0.48818400   -0.54260100
 C                 -3.98372500   -0.06265500    0.70636200
 H                 -4.69509800    0.36200000    1.41008900
 H                 -5.28548600   -0.45532900   -0.93280000
 H                  0.33253900   -0.44826700    1.63617600
 O                  0.04161800    0.30608300   -1.73252000
 O                 -0.34022800   -2.61891500    0.66048000
 H                  0.53463000   -2.89995300    0.95190700
 H                 -0.79017900    0.80315800   -1.74633600
 H                 -1.31127300    4.38589200   -0.17195500
 H                  4.74061500   -2.57530300    0.12049900
38
T-TS2
 H                  1.07550200    4.53874600   -1.30555600
 H                  2.61020700    2.61370700   -1.06825000
 H                 -1.94764800    2.45154800    0.92140000
 C                  0.75346600    3.65212800   -0.75539900
 C                  1.62072900    2.57481700   -0.60865600
 C                 -0.54633600    3.58695800   -0.21850800
 C                  1.24030700    1.41329700    0.06286500
 C                 -0.94915300    2.47933200    0.48634500
 H                  2.36600900   -2.90371500   -0.55591300
 C                  2.73803300   -1.91995700   -0.25520100
 C                  4.07414100   -1.73062200    0.07812400
 C                  2.22544500    0.30742400    0.12569900
 H                  5.52029500   -0.26761300    0.75124800
 H                  3.83606200    1.57954200    0.79987500
 C                  4.48286200   -0.45839300    0.46705600
 C                  3.55009300    0.57280400    0.49146600
 N                  1.84621100   -0.92892400   -0.23044000
 C                 -0.06038500    1.37811200    0.69835900
 Cu                -0.19700600   -1.29237900   -0.57750800
 N                 -0.43095600    0.36330400    1.48567700
 C                 -1.79327300    0.15110700    1.93888100
 H                 -1.73818400   -0.67037500    2.66636800
 H                 -2.18770100    1.03592800    2.45670400
 C                 -2.69141600   -0.23532200    0.79906400
 N                 -2.21761700   -0.91406800   -0.29873200
 C                 -3.24448800   -1.11816800   -1.10291000
 H                 -3.21384900   -1.61653900   -2.06962800
 N                 -4.35958200   -0.60278600   -0.56144300
 C                 -4.03952800   -0.02912900    0.63898900
 H                 -4.77594800    0.46635800    1.26648300
 H                 -5.28546300   -0.62568700   -0.98111100
 H                  0.06394500   -0.59316600    1.51797700
 O                 -0.07884400   -0.02006900   -1.96149800
 O                 -0.15999300   -2.14907600    1.15558000
 H                  0.67522700   -2.61240300    1.28794000
 H                 -0.94033100    0.41193000   -2.01893000
 H                 -1.23567900    4.42347700   -0.35120800
 H                  4.77205900   -2.56859300    0.03520500
38
CSS-4
 H                 -1.48362100    4.53620900    1.33407200
 H                 -2.84329600    2.48603100    1.03137500
 H                  1.71022600    2.73338100   -0.92477200
 C                 -1.08478800    3.69698600    0.76037400
 C                 -1.85379600    2.55130700    0.57277000
 C                  0.20557000    3.74116800    0.23742600
 C                 -1.35888200    1.44670400   -0.12897000
 C                  0.70623700    2.67169800   -0.50242500
 H                 -1.81389100   -3.04195000    0.33278200
 C                 -2.36167700   -2.11260100    0.15995000
 C                 -3.73692800   -2.08903800   -0.00968600
 C                 -2.18048100    0.21268700   -0.14258300
 H                 -5.42440000   -0.80074100   -0.42618300
 H                 -4.01605400    1.25037000   -0.56698500
 C                 -4.34502600   -0.86379300   -0.26978300
 C                 -3.56453000    0.28292900   -0.34362600
 N                 -1.62651000   -0.99797400    0.09775000
 C                 -0.07340500    1.53016600   -0.72410000
 Cu                 0.27697100   -1.14834100    0.39845100
 N                  0.39774400    0.44491500   -1.45373100
 C                  1.76881900    0.29359500   -1.87976700
 H                  1.77453600   -0.51611700   -2.62418000
 H                  2.18412200    1.18586300   -2.37761700
 C                  2.65032100   -0.10427000   -0.73289900
 N                  2.15353800   -0.82408500    0.32823400
 C                  3.13964500   -1.08131000    1.17009700
 H                  3.06163300   -1.61711200    2.11315400
 N                  4.26612500   -0.55467700    0.67789200
 C                  3.99192100    0.07272800   -0.50937800
 H                  4.75635500    0.58199700   -1.09035200
 H                  5.17874600   -0.60359900    1.12532000
 H                 -0.28199200    0.01926700   -2.07480700
 O                  0.10430100   -0.08507600    1.85967800
 O                  0.43434200   -2.49428000   -0.82503400
 H                 -0.27798400   -2.37931400   -1.46944100
 H                  0.85430000    0.52593300    1.84559600
 H                  0.83265200    4.62272500    0.39361100
 H                 -4.30691000   -3.01719000    0.05078500
38
T-5
 H                 -1.39081200    4.53366800    1.53738500
 H                 -2.76536900    2.50195300    1.21865900
 H                  1.74810600    2.82566500   -0.84508600
 C                 -1.00538600    3.71060100    0.93165200
 C                 -1.78534800    2.56639400    0.74101100
 C                  0.27161900    3.79039000    0.36073700
 C                 -1.32465400    1.48818500   -0.00833200
 C                  0.75668400    2.74532600   -0.39915500
 H                 -2.10415800   -2.95052800    0.36458800
 C                 -2.55152400   -1.97939900    0.13249500
 C                 -3.90680900   -1.87222300   -0.14921400
 C                 -2.20873300    0.30342000   -0.12039800
 H                 -5.47690800   -0.47971200   -0.68095300
 H                 -3.93512000    1.48395700   -0.65236800
 C                 -4.41923200   -0.61156600   -0.44111400
 C                 -3.56433300    0.48391400   -0.42332700
 N                 -1.72816100   -0.92642100    0.13895400
 C                 -0.02225700    1.56807100   -0.62957200
 Cu                 0.27340200   -1.30610000    0.46747100
 N                  0.38952200    0.53930000   -1.38111700
 C                  1.75109100    0.49949700   -1.86731900
 H                  1.77904200   -0.20190200   -2.71706300
 H                  2.11643400    1.46801900   -2.24370300
 C                  2.67211800    0.00273000   -0.78884400
 N                  2.21849100   -0.82349900    0.21336800
 C                  3.24895600   -1.10657900    0.99017200
 H                  3.22004200   -1.72128000    1.88741200
 N                  4.34825500   -0.50011800    0.52126200
 C                  4.01513700    0.21475400   -0.59892100
 H                  4.74106000    0.80271300   -1.15456100
 H                  5.27425000   -0.55212700    0.93821900
 H                 -0.04098600   -1.26110300   -1.83172300
 O                  0.24448000   -1.10919700    2.31259900
 O                  0.24033900   -2.14206700   -1.49449600
 H                 -0.49992100   -2.74139800   -1.67343000
 H                  1.01876100   -0.58504300    2.55004800
 H                  0.88606400    4.68026100    0.51583400
 H                 -4.53840900   -2.76206300   -0.14124900
38
T-6
 H                  4.36810500    3.32321300    0.73563700
 H                  4.21328600    0.89202100    0.45683500
 H                  0.19455500    3.72374800   -0.15805800
 C                  3.40981800    2.87446600    0.46579100
 C                  3.31494300    1.49243000    0.30853100
 C                  2.28032200    3.67718400    0.26377200
 C                  2.11682500    0.85459300   -0.02068100
 C                  1.07050300    3.08942500   -0.03276300
 H                  0.33465800   -3.28131700    0.02749500
 C                  1.23564000   -2.72337500   -0.24716500
 C                  2.39035300   -3.32407200   -0.72984500
 C                  2.18257800   -0.59553200   -0.30981300
 H                  4.38956800   -2.92707600   -1.46159900
 H                  4.19883700   -0.48530100   -1.09538600
 C                  3.46985100   -2.50685900   -1.04811300
 C                  3.36604300   -1.13815400   -0.83585900
 N                  1.13542100   -1.40204700   -0.06047800
 C                  0.92379400    1.66785100   -0.12964500
 Cu                -0.76130600   -0.78102300    0.25187500
 N                 -0.28340000    1.11110700   -0.29610800
 C                 -1.43258500    1.96058100   -0.52048500
 H                 -1.53536400    2.68027600    0.31249900
 H                 -1.29552700    2.56567600   -1.43330600
 C                 -2.66809700    1.13224500   -0.60733200
 N                 -2.62350300   -0.15993100   -0.15681300
 C                 -3.83516100   -0.67182400   -0.28935300
 H                 -4.14163800   -1.68434600   -0.03481200
 N                 -4.65432200    0.25484200   -0.80462200
 C                 -3.94670700    1.40917100   -1.02048800
 H                 -4.40281400    2.30403300   -1.43540500
 H                 -5.64161900    0.11953700   -1.00805300
 H                 -1.71158400    0.00129400    2.73340600
 O                 -1.24695700   -2.43681500    1.09054800
 O                 -0.84196000   -0.41360000    2.66034200
 H                 -1.05998900   -1.33582400    2.35010700
 H                 -2.18498200   -2.61648500    0.95430100
 H                  2.34886500    4.76308200    0.35832000
 H                  2.42676400   -4.40613500   -0.86665500
38
T-7
 H                 -5.23721400   -2.09070900    1.06536200
 H                 -4.43332500    0.19466200    0.65612600
 H                 -1.37097600   -3.66486700    0.07501300
 C                 -4.20368300   -1.93391600    0.74953300
 C                 -3.74024900   -0.63750600    0.52341600
 C                 -3.34755700   -3.02492800    0.55475100
 C                 -2.42546100   -0.37345800    0.13933400
 C                 -2.03528100   -2.80966700    0.19244000
 H                  0.45422500    3.09583000   -0.14537900
 C                 -0.56909700    2.77800900   -0.35985100
 C                 -1.49978000    3.63250600   -0.93314700
 C                 -2.09151400    1.01764400   -0.24090700
 H                 -3.53756000    3.76333900   -1.65227000
 H                 -4.05923800    1.41409700   -1.05098600
 C                 -2.77598100    3.13708600   -1.18194100
 C                 -3.07283600    1.82476300   -0.83620400
 N                 -0.85981400    1.51432100   -0.03016000
 C                 -1.50864500   -1.48929400    0.03003200
 Cu                 0.74084600    0.38870500    0.43306300
 N                 -0.20395600   -1.28346000   -0.19540200
 C                  0.67741700   -2.39493400   -0.47603600
 H                  0.62180500   -3.13918600    0.34000100
 H                  0.35676600   -2.91984500   -1.39247300
 C                  2.07778900   -1.89320700   -0.59229100
 N                  2.35801800   -0.65347200   -0.08496800
 C                  3.64855000   -0.42268800   -0.25329400
 H                  4.15637200    0.50341600    0.03793200
 N                  4.20539200   -1.48673600   -0.85042500
 C                  3.23958500   -2.43526900   -1.08061500
 H                  3.45914700   -3.38760500   -1.55608900
 H                  5.18685700   -1.57236800   -1.10143400
 H                  4.55608300    2.14488400    1.72631900
 O                  1.66257800    1.68666000    1.43965100
 O                  4.12837900    2.40709300    0.90203100
 H                  3.16737200    2.20452400    1.08748200
 H                  1.05711500    2.33532700    1.81671700
 H                 -3.70916100   -4.04444900    0.70536800
 H                 -1.21749600    4.65503800   -1.18860100
38
T-TS3
 H                  4.07927800    3.77709400   -0.45312400
 H                  4.16243400    1.34764400   -0.57223400
 H                 -0.14994800    3.60743200    0.26680400
 C                  3.16491700    3.20254100   -0.29149100
 C                  3.20296800    1.81547700   -0.35385700
 C                  1.95254300    3.84612300   -0.02889800
 C                  2.06636700    1.00899700   -0.16817700
 C                  0.80232900    3.09702600    0.12249800
 H                  0.62071000   -3.29456400   -0.52985800
 C                  1.49769700   -2.66008100   -0.37520200
 C                  2.75779900   -3.21045600   -0.22946900
 C                  2.27438500   -0.46033700   -0.13994900
 H                  4.82359500   -2.71427400    0.19387200
 H                  4.39146100   -0.30197700    0.30736300
 C                  3.81217300   -2.33713500    0.02619600
 C                  3.56799700   -0.97442500    0.07763200
 N                  1.26528900   -1.33930000   -0.32175200
 C                  0.80869100    1.67901800    0.02708800
 Cu                -0.66205300   -0.94123300   -0.36918100
 N                 -0.35805100    0.99195500    0.05525500
 C                 -1.54488200    1.46036500    0.61928100
 H                 -1.62110500    2.52274000    0.88480800
 H                 -1.58675700    0.77313600    1.69906700
 C                 -2.72010000    0.88305900   -0.06149100
 N                 -2.53917100   -0.33750700   -0.66813800
 C                 -3.70940700   -0.73542900   -1.13221400
 H                 -3.91600800   -1.65992200   -1.66721800
 N                 -4.63675400    0.18998000   -0.84622700
 C                 -4.04655200    1.22541300   -0.16424800
 H                 -4.60458200    2.09293400    0.17730000
 H                 -5.61861800    0.13610400   -1.10497000
 H                 -0.45983200   -2.62073800    1.50156700
 O                 -1.21176700   -2.14111300    1.13153800
 H                  1.90206100    4.93609300    0.02891200
 H                  2.89706200   -4.29066500   -0.28949500
 O                 -1.64574600   -0.26559300    2.62480100
 H                 -0.83095700   -0.16134100    3.13610100
 H                 -1.46991100   -1.17713000    1.97646600
38
T-8
 H                  4.96135900    2.96784400    0.33292600
 H                  4.50832200    0.58280400    0.23814200
 H                  0.76126300    3.76785100   -0.02294200
 C                  3.92964000    2.61604500    0.27092500
 C                  3.65696400    1.26190600    0.23189500
 C                  2.85877200    3.51661400    0.18754700
 C                  2.35113800    0.72435000    0.13734600
 C                  1.56896500    3.04465600    0.08056300
 H                  0.22756400   -3.06778100   -1.15250100
 C                  1.14784500   -2.66549300   -0.72256500
 C                  2.23659100   -3.48458100   -0.51036900
 C                  2.25211600   -0.74058300    0.04559300
 H                  4.22290300   -3.52324500    0.36560300
 H                  4.23247000   -1.12691100    0.85919000
 C                  3.35530500   -2.91309000    0.10344200
 C                  3.35971800   -1.55940900    0.37506100
 N                  1.13449400   -1.35412800   -0.41660700
 C                  1.25146100    1.65342800    0.06912600
 Cu                -0.68171500   -0.58194800   -0.32099500
 N                 -0.05125100    1.25911000    0.00103700
 C                 -1.09380600    2.12281900    0.11967200
 H                 -0.96578300    3.16338500    0.41834600
 H                 -4.31065200   -1.92921100    1.80295800
 C                 -2.38874400    1.59729700   -0.11966100
 N                 -2.47767800    0.24795100   -0.42286400
 C                 -3.74750600   -0.03624400   -0.65091400
 H                 -4.15580900   -1.00998200   -0.91368500
 N                 -4.48942400    1.06828100   -0.49380000
 C                 -3.67618000    2.12288600   -0.15696000
 H                 -4.05948000    3.12561500    0.00841200
 H                 -5.49737300    1.11758000   -0.61672100
 H                 -1.05638800   -3.03697600    0.58402400
 O                 -1.61001600   -2.36157600    0.16372900
 H                  3.03893200    4.59517900    0.18400800
 H                  2.19431900   -4.53979700   -0.78324100
 O                 -3.37499800   -1.80076200    2.01984800
 H                 -3.31509000   -0.86452900    2.26386100
 H                 -2.32336900   -2.15872100    0.83329400
38
CSS-5
 H                  4.26444500    3.38070100   -0.41566200
 H                  4.03120600    0.95693300   -0.74003100
 H                  0.02508100    3.68306800    0.26138100
 C                  3.27804200    2.91815200   -0.33791100
 C                  3.14162200    1.54714900   -0.51315900
 C                  2.15094700    3.69055100   -0.05512100
 C                  1.89584700    0.89881800   -0.43468800
 C                  0.90447700    3.08523600    0.01346300
 H                 -0.06748700   -2.97085600   -1.72272300
 C                  0.81752800   -2.53060700   -1.25234700
 C                  1.88506100   -3.33156000   -0.86386300
 C                  1.87683400   -0.57956800   -0.56281800
 H                  3.83953300   -3.29728500    0.07097200
 H                  3.83531800   -0.83214500    0.33552000
 C                  2.98461700   -2.71126700   -0.27440300
 C                  2.98414100   -1.32807900   -0.13175200
 N                  0.79540000   -1.19874500   -1.08435500
 C                  0.74680000    1.70429200   -0.20205700
 Cu                -0.88856100   -0.97709700    0.12297400
 N                 -0.50919800    1.11313000   -0.11144800
 C                 -1.59702200    1.71939500   -0.43248700
 H                 -1.62490300    2.74182100   -0.83686600
 H                  0.75354100    0.99986700    2.55466500
 C                 -2.83834900    0.99480300   -0.29834000
 N                 -2.81150400   -0.35741900   -0.01435900
 C                 -4.06251400   -0.75116000    0.04916600
 H                 -4.41473600   -1.76226700    0.24457300
 N                 -4.89532400    0.28981700   -0.18381900
 C                 -4.15262300    1.40399500   -0.41425100
 H                 -4.59493300    2.37495200   -0.62422300
 H                 -5.91142500    0.24101400   -0.19383200
 H                  0.60881700   -2.58642400    1.58709800
 O                 -0.03780400   -1.90962200    1.83064900
 H                  2.24225500    4.76643100    0.11288900
 H                  1.84751100   -4.41203300   -1.01436200
 O                  1.30947800    0.22364100    2.72007100
 H                  2.11248700    0.40750500    2.21018800
 H                  0.50012800   -1.17603000    2.21967000
35
CSS-6
 H                  4.47002900   -3.21683000    0.40233000
 H                  4.31624900   -0.78093500   -0.05602200
 H                  0.16447000   -3.46983100    0.32796200
 C                  3.49198100   -2.74474400    0.28463900
 C                  3.40441800   -1.37722500    0.03208800
 C                  2.32434200   -3.49871100    0.39115400
 C                  2.16707700   -0.73643600   -0.09697500
 C                  1.08409400   -2.88666900    0.23778400
 H                  0.95158600    3.48521300    0.89159500
 C                  1.49101000    2.85808900    0.17418500
 C                  2.12492200    3.42014300   -0.92849500
 C                  2.14454400    0.71724200   -0.40477000
 H                  3.31706800    2.96465800   -2.67731000
 H                  3.32706200    0.50645800   -2.19940000
 C                  2.80372100    2.56949800   -1.79722100
 C                  2.81504000    1.20331200   -1.53336200
 N                  1.50385400    1.54891200    0.42843800
 C                  0.98552100   -1.50834600   -0.01174600
 Cu                -1.52950200    0.64224500    1.27875700
 N                 -0.26219800   -0.90201700   -0.14163900
 C                 -1.15319800   -1.38380400   -0.92344900
 H                 -0.95489600   -2.22346000   -1.60955700
 H                  0.20184800    0.37177900    3.03920600
 C                 -2.48699700   -0.82069300   -0.92722400
 N                 -2.86175500    0.14007700   -0.00800000
 C                 -4.11542300    0.44315000   -0.26479700
 H                 -4.73048800    1.16372500    0.27035300
 N                 -4.56387800   -0.28344000   -1.31115400
 C                 -3.56199900   -1.09183300   -1.74763900
 H                 -3.67803600   -1.77673700   -2.58422400
 H                 -5.50126400   -0.23494100   -1.70410400
 H                  0.66000800    1.20005300    1.76524000
 O                 -0.05957900    1.11958000    2.48421500
 H                  2.37593600   -4.57149000    0.59383000
 H                  2.08613000    4.49802400   -1.09612300
41
CSS-7
 H                  5.14633100   -1.13900300    2.35027600
 H                  4.30834900    0.83529900    1.10384500
 H                  1.96731100   -3.50645900    0.68005300
 C                  4.26262900   -1.22714700    1.71483700
 C                  3.79538800   -0.12470500    1.00541500
 C                  3.57788900   -2.43487800    1.60320900
 C                  2.65108300   -0.19006100    0.19856600
 C                  2.45746800   -2.53788800    0.78430300
 H                 -0.47090700    2.96665400   -0.68397900
 C                  0.57555300    2.68349200   -0.81903300
 C                  1.46262900    3.53075400   -1.46819400
 C                  2.21678500    1.07470100   -0.45021300
 H                  3.50992000    3.73614900   -2.14356800
 H                  4.18113900    1.51502800   -1.22003000
 C                  2.78020500    3.11001500   -1.62458300
 C                  3.15702200    1.87482300   -1.11054800
 N                  0.93548900    1.48801600   -0.32771800
 C                  1.97174800   -1.43198400    0.06612600
 Cu                -0.51130400    0.24788800    0.07584100
 N                  0.84203400   -1.52472200   -0.73662800
 C                 -0.05535100   -2.65858000   -0.72696700
 H                  0.18176000   -3.41014300   -1.49894500
 H                  0.04826400   -3.16278900    0.24534400
 C                 -1.48076300   -2.21464300   -0.86448200
 N                 -1.91218000   -1.03577600   -0.29200200
 C                 -3.21563400   -0.94811300   -0.50732100
 H                 -3.87836300   -0.13421200   -0.19850600
 N                 -3.63373900   -2.02852000   -1.18509800
 C                 -2.55994700   -2.84362400   -1.43147800
 H                 -2.65131000   -3.78353700   -1.96964800
 H                 -4.59161600   -2.20377200   -1.47668200
 H                  0.89179200   -1.02440800   -1.62051500
 H                  3.92488700   -3.31908100    2.14432000
 H                  1.11650800    4.49292100   -1.84929600
 O                 -2.31203800    2.45170800    1.81106700
 O                 -3.24545000    1.53104600    2.34340300
 H                 -3.24560600    1.75577500    3.28978300
 H                 -1.62288800    1.84836400    1.46425400
 O                 -5.27368700    1.37001500    0.44123200
 H                 -5.89206500    0.73117200    0.81836700
 H                 -4.64776000    1.52517500    1.17221000
41
CSS-TS1
 H                  5.50380700   -1.24435500    1.65225500
 H                  4.46694700    0.82354400    0.78762500
 H                  2.05294400   -3.47907500    0.41120300
 C                  4.51696800   -1.28529400    1.18655200
 C                  3.93450000   -0.12437900    0.69033100
 C                  3.82593900   -2.48793700    1.08733100
 C                  2.66113700   -0.12753300    0.10235500
 C                  2.56270100   -2.52075500    0.50181600
 H                 -0.69434400    2.86158900   -0.33056700
 C                  0.36609600    2.69414600   -0.53263000
 C                  1.17883500    3.67294600   -1.08506100
 C                  2.13125800    1.17188800   -0.37520600
 H                  3.18943200    4.09769800   -1.76462300
 H                  4.03754700    1.84671200   -1.12982600
 C                  2.51701700    3.36584900   -1.31104600
 C                  2.99447100    2.11090600   -0.95407600
 N                  0.83155200    1.48513300   -0.20014900
 C                  1.96474000   -1.35542300    0.01479000
 Cu                -0.54537300    0.12114800    0.19416200
 N                  0.66057600   -1.38672600   -0.56807800
 C                 -0.10783800   -2.64084100   -0.47718100
 H                  0.22252000   -3.38150400   -1.22024200
 H                  0.06328700   -3.06683100    0.52204700
 C                 -1.55344400   -2.31797300   -0.61336500
 N                 -1.98495900   -1.11392700   -0.10390200
 C                 -3.29278600   -1.02319100   -0.29387600
 H                 -3.93886000   -0.16637500   -0.03442900
 N                 -3.71107200   -2.14956100   -0.88569900
 C                 -2.64266000   -2.98256200   -1.10890300
 H                 -2.74671300   -3.95276100   -1.58724700
 H                 -4.67554600   -2.34699600   -1.14188000
 H                  0.70276900   -1.07422400   -1.54442100
 H                  4.26687200   -3.41506100    1.46076400
 H                  0.75903300    4.64711800   -1.34039800
 O                 -1.67816500    1.40188100    0.89343500
 O                 -3.20498600    2.51029900    1.91989600
 H                 -2.81174300    3.26797200    1.46720300
 H                 -2.39613900    1.00048000    1.41134700
 O                 -5.01502100    1.38674400    0.43370700
 H                 -5.58988500    1.03432200    1.12428800
 H                 -4.32502500    1.89956600    0.96372700
41
T-9
 H                  5.24365500   -1.79651200    1.84871300
 H                  4.47551600    0.40857900    1.05371200
 H                  1.69832500   -3.60205800    0.23957700
 C                  4.29456200   -1.71248500    1.31527200
 C                  3.86283300   -0.47318000    0.85839700
 C                  3.50511100   -2.83392400    1.08624400
 C                  2.64099500   -0.31577600    0.18571400
 C                  2.28609600   -2.70444900    0.42592300
 H                 -0.35623100    2.97985900   -0.40135600
 C                  0.71270000    2.75728300   -0.51766100
 C                  1.67617700    3.67256000   -0.91349800
 C                  2.28845900    1.04705700   -0.27033100
 H                  3.78079800    3.91000700   -1.36357400
 H                  4.32066900    1.55326700   -0.78916500
 C                  2.99176100    3.23420600   -1.02548400
 C                  3.29725000    1.91826700   -0.70150500
 N                  1.01486600    1.48956000   -0.22439100
 C                  1.83307100   -1.45673300   -0.01003900
 Cu                -0.53529800    0.29646200   -0.03754800
 N                  0.55991700   -1.32457900   -0.66046000
 C                 -0.32488000   -2.50961900   -0.62352100
 H                 -0.04191900   -3.25135000   -1.38386300
 H                 -0.21333200   -2.97773300    0.36470000
 C                 -1.73235800   -2.05876700   -0.76148100
 N                 -2.03055200   -0.80333200   -0.28639000
 C                 -3.33208600   -0.59564900   -0.40900500
 H                 -3.88589900    0.30427500   -0.11834200
 N                 -3.87725900   -1.70091500   -0.92960500
 C                 -2.90238300   -2.63785500   -1.17210000
 H                 -3.12037700   -3.61375600   -1.59743800
 H                 -4.86897200   -1.82147900   -1.12246200
 H                  0.70166500   -1.03986400   -1.63758300
 H                  3.83080500   -3.82201300    1.41930200
 H                  1.38894900    4.69980800   -1.14335700
 O                 -1.60287800    1.62868300    0.34124600
 O                 -3.03526000    1.39422400    2.41506000
 H                 -2.82743000    2.18988800    2.91965100
 H                 -2.39350600    1.43395000    1.61588600
 O                 -5.14940400    1.67221600    0.80217800
 H                 -5.76111900    1.02171100    1.16878100
 H                 -4.40028800    1.65427600    1.45220500
44
CSS-8
 H                 -5.50367000   -2.29667800    0.13979800
 H                 -4.73564100    0.00751700    0.09700100
 H                 -1.43518600   -3.65872200   -0.02711700
 C                 -4.42951600   -2.09454500    0.10859000
 C                 -3.98708900   -0.78559500    0.10489600
 C                 -3.51040800   -3.14789800    0.03614500
 C                 -2.60776600   -0.42097300    0.03748000
 C                 -2.15195100   -2.83755200   -0.01009600
 H                  0.08827800    3.01125600   -1.26731700
 C                 -0.86974700    2.75439900   -0.79957500
 C                 -1.76457200    3.73423900   -0.45961800
 C                 -2.27617300    0.98279800   -0.03579100
 H                 -3.69050100    4.06293200    0.54975500
 H                 -4.10759500    1.67285500    0.90284500
 C                 -2.97016800    3.32377200    0.19153300
 C                 -3.20014700    1.98383200    0.38345900
 N                 -1.07569400    1.43095800   -0.59025700
 C                 -1.68573700   -1.52159300    0.00304600
 Cu                 0.50277000    0.39936500   -0.81983900
 N                 -0.26161000   -1.29689200    0.07260800
 C                  0.59916200   -2.41493200   -0.35432200
 H                  0.55237300   -3.26214400    0.34632800
 H                  0.23320000   -2.76915500   -1.33068500
 C                  1.99677100   -1.91789300   -0.47108900
 N                  2.18548300   -0.60370200   -0.82480800
 C                  3.48775100   -0.37117700   -0.84903900
 H                  3.95463600    0.60384100   -0.99753400
 N                  4.13652100   -1.50034700   -0.53594300
 C                  3.22567600   -2.49510000   -0.28288700
 H                  3.52174000   -3.50272800   -0.00356300
 H                  5.14711700   -1.59716100   -0.47398700
 H                  0.00701900   -1.05830600    1.04035500
 H                 -3.83755800   -4.18953400    0.02125100
 H                 -1.53928900    4.78195300   -0.66310800
 O                  1.20262700    1.66242800    1.08469900
 O                  2.28846600    1.41789800    1.95302600
 H                  2.12079700    0.47319500    2.20760300
 H                  0.52206900    2.06650200    1.65262800
 O                  1.44297300   -1.04596700    2.47382900
 H                  2.05199000   -1.78119100    2.29484300
 H                  1.12481400   -1.19621600    3.37835300
 O                  3.85863100    2.59732300   -0.10727900
 H                  3.05975000    2.97755400   -0.49404700
 H                  3.51435000    2.17839200    0.70015200
44
OSS-TS2
 H                 -5.75812900   -1.77314700   -0.36554100
 H                 -4.69458600    0.43855800   -0.16689700
 H                 -1.90384000   -3.63065800    0.02065900
 C                 -4.67701800   -1.70210000   -0.22809000
 C                 -4.07314200   -0.45651400   -0.10068700
 C                 -3.88317300   -2.84364700   -0.19670900
 C                 -2.68396700   -0.30396300    0.05509000
 C                 -2.50720600   -2.72455200   -0.02913500
 H                 -0.02212800    3.01708400   -1.48703200
 C                 -0.87125900    2.77903300   -0.84166300
 C                 -1.62912700    3.79119200   -0.27052300
 C                 -2.19956300    1.10422600    0.07920000
 H                 -3.27525900    4.18382700    1.08088200
 H                 -3.80165300    1.76874500    1.36494600
 C                 -2.67681200    3.42621500    0.56945900
 C                 -2.96799500    2.07785000    0.73364200
 N                 -1.11873100    1.47359400   -0.64330300
 C                 -1.88699100   -1.47442700    0.10211900
 Cu                 0.51616900    0.33190700   -0.65464200
 N                 -0.48559600   -1.39225100    0.26702100
 C                  0.30756000   -2.58199900   -0.03421300
 H                  0.19581700   -3.38013300    0.71849600
 H                 -0.05108000   -2.98839200   -0.99366600
 C                  1.74098600   -2.19446700   -0.16351000
 N                  2.05854000   -0.96391000   -0.68633400
 C                  3.37666200   -0.86399500   -0.68426800
 H                  3.95229000    0.03010100   -0.93854800
 N                  3.91284800   -1.99348200   -0.19372300
 C                  2.90249500   -2.85332600    0.15403100
 H                  3.08964100   -3.83509700    0.58133400
 H                  4.90712400   -2.17125700   -0.07894800
 H                 -0.22147900   -1.01374500    1.18660500
 H                 -4.32962500   -3.83615100   -0.29594100
 H                 -1.38176100    4.83577500   -0.46616600
 O                  1.73303500    1.75380100    0.10689700
 O                  2.79857900    1.82221000    1.43729800
 H                  2.41927900    1.00496800    1.82800400
 H                  1.28503400    2.59093400    0.31364500
 O                  1.38928400   -0.42714600    2.39908600
 H                  1.92202800   -1.23585100    2.33293100
 H                  1.15486900   -0.37245500    3.33822600
 O                  4.51847200    2.04751400   -0.69089700
 H                  3.77233100    2.30366800   -1.24785000
 H                  4.05913700    1.92207100    0.16632700
44
T-10
 H                 -5.33079800   -2.16737100   -1.39152500
 H                 -4.60520600    0.12565000   -0.81374700
 H                 -1.47942300   -3.66068500   -0.22179800
 C                 -4.32368300   -1.99516600   -1.00600200
 C                 -3.91464900   -0.70845600   -0.67314000
 C                 -3.43143900   -3.04924200   -0.84357900
 C                 -2.62316100   -0.44197500   -0.19602900
 C                 -2.14598800   -2.81134600   -0.36251800
 H                  0.14523900    3.08858000   -0.43220400
 C                 -0.84001800    2.77495100   -0.07487200
 C                 -1.75857300    3.65039000    0.48720000
 C                 -2.29039100    0.96710600    0.11440600
 H                 -3.72759800    3.78613100    1.37970200
 H                 -4.20253800    1.36426500    1.03394800
 C                 -2.98299300    3.14064600    0.90770200
 C                 -3.25097300    1.79103900    0.71516600
 N                 -1.09142000    1.47015600   -0.24086400
 C                 -1.71770500   -1.51709300   -0.04749400
 Cu                 0.58235300    0.33857200   -0.65757500
 N                 -0.39286500   -1.26339600    0.40638500
 C                  0.51479100   -2.41081200    0.52071800
 H                  0.31655700   -3.00713900    1.42495500
 H                  0.35357600   -3.06479200   -0.34776500
 C                  1.92022400   -1.92666000    0.46162300
 N                  2.16807100   -0.80895600   -0.29051000
 C                  3.47886100   -0.60669200   -0.30099700
 H                  3.98210000    0.19612500   -0.84950800
 N                  4.07215700   -1.57042700    0.41597200
 C                  3.11574200   -2.41715500    0.92039600
 H                  3.36377000   -3.27894300    1.53435500
 H                  5.07398400   -1.65612800    0.56773600
 H                 -0.38872500   -0.75240100    1.30284700
 H                 -3.72942500   -4.07218000   -1.08586600
 H                 -1.50556500    4.70597800    0.59996300
 O                  1.63043300    1.84004600   -1.22584800
 O                  2.61241200    1.42158100    1.48127500
 H                  1.90540100    0.92575000    1.97094900
 H                  2.07564100    2.02127000   -0.38022800
 O                  0.58304700    0.06953600    2.84937700
 H                  0.88981700   -0.57497200    3.50640200
 H                  0.00561500    0.67057400    3.34546000
 O                  4.01073900    1.66327600   -2.34219200
 H                  3.06128100    1.72571800   -2.03626700
 H                  4.42315200    2.42161400   -1.91097500
44
T-TS4
 H                 -5.47634900   -2.00906100    0.99179900
 H                 -4.69797200    0.23438900    0.36481900
 H                 -1.45829600   -3.49943600    0.53733200
 C                 -4.42461900   -1.85539800    0.74019000
 C                 -3.98358200   -0.59045800    0.37166300
 C                 -3.51899600   -2.91197600    0.80500900
 C                 -2.63787300   -0.33254900    0.05233200
 C                 -2.18365700   -2.68272400    0.49390300
 H                  0.18140200    3.19296000    0.24845100
 C                 -0.80451700    2.86731900   -0.09519600
 C                 -1.70221100    3.74933900   -0.67769100
 C                 -2.27459800    1.06725100   -0.28394100
 H                 -3.64949100    3.88947300   -1.61296700
 H                 -4.15707900    1.48548600   -1.26153200
 C                 -2.92158600    3.24277300   -1.11749000
 C                 -3.20870100    1.89824700   -0.91810800
 N                 -1.07874000    1.56863400    0.08238800
 C                 -1.73613600   -1.41274500    0.12023500
 Cu                 0.60592700    0.46700500    0.29301000
 N                 -0.34373000   -1.27117700   -0.18160000
 C                  0.06031800   -1.64021900   -1.55357400
 H                 -0.18028400   -2.69223900   -1.77343300
 H                 -0.50555200   -1.01040200   -2.25868500
 C                  1.52608100   -1.37489300   -1.64233000
 N                  2.03946300   -0.42015200   -0.79745400
 C                  3.33680400   -0.32534700   -1.02762200
 H                  4.01622700    0.35291000   -0.50019200
 N                  3.67134800   -1.19347700   -1.99386500
 C                  2.55204500   -1.87661000   -2.40037500
 H                  2.58242500   -2.63892300   -3.17454000
 H                  4.60954800   -1.32745500   -2.36216700
 H                  0.18637500   -1.86501300    0.47578500
 H                 -3.84712500   -3.91103300    1.10095900
 H                 -1.43643500    4.80080800   -0.79715300
 O                  1.63600200    1.77182400    1.22583100
 O                  2.71519700    0.40598600    2.63850100
 H                  2.33877200   -0.44806500    2.33829300
 H                  1.93040700    1.32109800    2.15512200
 O                  1.55029800   -2.11340400    1.87720100
 H                  2.25446700   -2.68856900    1.53908200
 H                  1.22354700   -2.57248100    2.66672400
 O                  4.39390800    1.79456300    0.93797600
 H                  3.47959500    2.09963000    0.78000900
 H                  4.17968300    1.15219000    1.64060300
44
T-11
 H                  5.25915700   -2.42342600   -1.01752100
 H                  4.68366900   -0.08448400   -0.54509200
 H                  1.17154300   -3.55337300   -0.25456700
 C                  4.23658900   -2.16861300   -0.73047500
 C                  3.90987500   -0.84767500   -0.44999700
 C                  3.25455800   -3.15395900   -0.65879300
 C                  2.60623800   -0.45926200   -0.09029400
 C                  1.95732000   -2.79542400   -0.31171900
 H                  0.04279200    3.26864100   -0.25132700
 C                  1.02917900    2.88444300    0.02120900
 C                  2.03048500    3.71560400    0.49913500
 C                  2.37409000    0.98321800    0.17765300
 H                  4.05068500    3.74137000    1.27726600
 H                  4.34766200    1.29497600    1.00482100
 C                  3.24079700    3.13466600    0.86556600
 C                  3.41079800    1.76547100    0.70683700
 N                  1.19654100    1.56307700   -0.12889500
 C                  1.62241900   -1.46713200   -0.03404200
 Cu                -0.55097000    0.57860800   -0.30898700
 N                  0.25537100   -1.19104800    0.28464500
 C                 -0.14633200   -1.37691500    1.69430800
 H                  0.03637100   -2.40924800    2.03209900
 H                  0.46234400   -0.70396400    2.31952200
 C                 -1.59575600   -1.02374300    1.75687500
 N                 -2.06526400   -0.13869500    0.81504900
 C                 -3.35757400    0.03401200    1.02592700
 H                 -4.00936000    0.66390800    0.41261700
 N                 -3.73212200   -0.71490900    2.07390000
 C                 -2.64458900   -1.40033000    2.55517800
 H                 -2.70983500   -2.07833300    3.40206000
 H                 -4.67694500   -0.77302300    2.44528400
 H                 -0.33826800   -1.81419200   -0.28949800
 H                  3.49258000   -4.19720400   -0.87865200
 H                  1.85014400    4.78718000    0.59742700
 O                 -1.54769000    1.84584400   -1.26873700
 O                 -2.77198300   -0.14120100   -2.70619000
 H                 -2.48290600   -0.94714900   -2.24204400
 H                 -2.16353100    0.55364300   -2.37404100
 O                 -1.73333600   -2.51814900   -1.41409100
 H                 -2.40334900   -2.97402700   -0.88166500
 H                 -1.45564600   -3.17760500   -2.06854700
 O                 -4.30456700    1.72651200   -1.36551300
 H                 -3.46997100    2.21945500   -1.29121300
 H                 -3.99866500    0.94804300   -1.87717500
44
CSSMeCN-1
 H                  5.64100300    1.31179900    0.06452400
 H                  4.11619200    0.18435600    1.65466500
 H                  2.70725900    0.78165800   -3.05378900
 C                  4.66877100    0.94961100   -0.27687200
 C                  3.81403200    0.30425500    0.61151500
 C                  4.26117700    1.13913100   -1.59649900
 C                  2.54744600   -0.15703800    0.22297800
 C                  3.02299500    0.66271800   -2.01344000
 H                 -1.45234200   -0.52663900    2.24660300
 C                 -0.41003700   -0.85907400    2.26828200
 C                  0.04194800   -1.71613800    3.26436500
 C                  1.67361700   -0.74974700    1.26649400
 H                  1.77444000   -2.79718000    3.98681500
 H                  3.24954100   -1.92243600    2.17092000
 C                  1.37747300   -2.11121200    3.23451400
 C                  2.20172800   -1.62301900    2.22742700
 N                  0.37791000   -0.39348600    1.29562000
 C                  2.15520600    0.01115600   -1.12674500
 Cu                -0.62639800    0.58169800   -0.32073600
 N                  0.90260400   -0.42024800   -1.60460400
 C                  0.55579600   -1.84086700   -1.53040700
 H                  1.01414200   -2.41680100   -2.35127200
 H                  0.96196700   -2.25155000   -0.59377300
 C                 -0.93032500   -1.99454500   -1.54323200
 N                 -1.71479300   -1.03157200   -0.95390800
 C                 -2.96669600   -1.43558500   -1.05907400
 H                 -3.83763700   -0.90112800   -0.68172400
 N                 -3.01635000   -2.62109900   -1.69258100
 C                 -1.73922100   -2.99734400   -2.01802000
 H                 -1.51953200   -3.92369600   -2.54281100
 H                 -3.86129400   -3.14444400   -1.90442900
 H                  0.76209200   -0.08307400   -2.55533500
 H                 -0.64359300   -2.06909400    4.03699800
 H                  4.91354500    1.64716000   -2.31123700
 C                 -1.20421400    5.02043000    0.11690100
 H                 -2.10631000    5.20997300    0.71760200
 H                 -0.32985100    5.44699400    0.63020400
 H                 -1.31722500    5.49827600   -0.86745400
 C                 -1.02723300    3.59918700   -0.04992900
 N                 -0.89061400    2.45755400   -0.17985700
 O                 -3.34754100    1.33197500    1.56269200
 O                 -4.44194400    0.80850200    0.83663600
 H                 -4.85506400    1.61036900    0.47399800
 H                 -2.60196400    1.20284900    0.94397300
44
OSSMeCN-TS1
 H                  5.44751200    0.83874700    0.16901700
 H                  3.59867600    1.87829300   -1.10884200
 H                  2.55153600   -0.96867400    2.80567600
 C                  4.41239500    0.67020000    0.47419500
 C                  3.37155600    1.26395900   -0.23423100
 C                  4.11588700   -0.15037300    1.56113100
 C                  2.02795500    1.05481800    0.10856200
 C                  2.79127000   -0.34537100    1.93982400
 H                 -1.77378400    0.65187100   -2.24312500
 C                 -0.96336700    1.34084000   -1.98429000
 C                 -0.90470500    2.62335300   -2.51784100
 C                  0.98477900    1.64060600   -0.77171700
 H                  0.23169300    4.46679800   -2.51459100
 H                  1.94304500    3.57328000   -0.92808900
 C                  0.15247200    3.44535100   -2.13443600
 C                  1.10835300    2.95041600   -1.25407000
 N                 -0.05071300    0.86688800   -1.13541100
 C                  1.73874900    0.25084900    1.23538700
 Cu                -0.62310100   -0.99155400   -0.11619000
 N                  0.41413000   -0.02635500    1.63309700
 C                 -0.44836100    1.08067000    2.05810300
 H                 -0.23648900    1.38464900    3.09614300
 H                 -0.23293200    1.95373600    1.42330200
 C                 -1.87946500    0.67983500    1.89523000
 N                 -2.19854100   -0.22069600    0.91316700
 C                 -3.50874800   -0.36473600    0.91380300
 H                 -4.06872100   -1.00304800    0.23085400
 N                 -4.04729500    0.41252000    1.86991500
 C                 -3.03800200    1.08295300    2.51376500
 H                 -3.22766900    1.77463900    3.33059300
 H                 -5.03758500    0.48389400    2.08762400
 H                  0.41521600   -0.74979100    2.35104100
 H                 -1.67602100    2.96762100   -3.20929800
 H                  4.91677300   -0.63318100    2.12658700
 C                  3.08712800   -3.42678500   -1.01323000
 H                  3.03854100   -4.02368400   -1.93550600
 H                  3.86346800   -2.65408200   -1.11698000
 H                  3.33578500   -4.08224100   -0.16585600
 C                  1.81548400   -2.79167800   -0.77539500
 N                  0.80627000   -2.26595900   -0.57794400
 O                 -1.93321500   -1.78619600   -1.43211900
 O                 -3.50961100   -2.09090300   -2.02230500
 H                 -3.65340300   -1.17142300   -2.29591500
 H                 -1.47033700   -2.30976600   -2.10623200
44
TMeCN-1
 H                  5.49079700    0.54421400    0.68476200
 H                  3.85042800    1.74773100   -0.71824900
 H                  2.24394600   -1.32155400    2.82397900
 C                  4.42170500    0.40006200    0.85616000
 C                  3.49611500    1.08630900    0.07539700
 C                  3.97502400   -0.47820800    1.84117500
 C                  2.11484800    0.91483400    0.24686300
 C                  2.60828600   -0.64690700    2.04439000
 H                 -1.53693200    0.86845800   -2.33296900
 C                 -0.70030200    1.50233600   -2.01789400
 C                 -0.49682000    2.78404500   -2.51767900
 C                  1.19121100    1.61301700   -0.68201600
 H                  0.78907600    4.52194700   -2.40030200
 H                  2.31832600    3.46041500   -0.73843600
 C                  0.60002300    3.50425300   -2.04996500
 C                  1.45624000    2.91497900   -1.12536000
 N                  0.11564400    0.94380600   -1.12376300
 C                  1.67747700    0.03916800    1.26259700
 Cu                -0.72664900   -0.89701700   -0.21954100
 N                  0.28994700   -0.19339000    1.49733100
 C                 -0.46967200    0.94264200    2.05756700
 H                 -0.21307900    1.10462900    3.11558300
 H                 -0.18244900    1.85262200    1.50901300
 C                 -1.92152300    0.66563100    1.86967600
 N                 -2.28193100   -0.13465600    0.81598400
 C                 -3.60012700   -0.20915100    0.79667200
 H                 -4.18441900   -0.77682500    0.06736000
 N                 -4.09684400    0.52040400    1.80817800
 C                 -3.06054900    1.08303800    2.51002800
 H                 -3.21981500    1.71776000    3.37771700
 H                 -5.08420400    0.62952300    2.02460200
 H                  0.19945900   -0.98274000    2.14082500
 H                 -1.18905700    3.20696600   -3.24813400
 H                  4.68758800   -1.02972200    2.45904000
 C                  2.98366800   -3.44691700   -1.35736300
 H                  3.17400900   -3.30273100   -2.43096200
 H                  3.82977200   -3.04821500   -0.77844400
 H                  2.86699000   -4.51987000   -1.14656900
 C                  1.78210000   -2.74494000   -0.98442600
 N                  0.82988000   -2.16829200   -0.68155000
 O                 -1.79901400   -1.41731400   -1.69864700
 O                 -4.27513200   -1.99975900   -1.69168200
 H                 -3.26378600   -1.79852400   -1.71764700
 H                 -1.25375600   -1.84424800   -2.37003300
44
CSSMeCN'-1
 H         6.664495       11.398787        9.490726
 H         8.694724       10.513656       10.647189
 H         4.793839        7.636590        9.732466
 C         6.704225       10.357273        9.822037
 C         7.823727        9.859729       10.525818
 C         5.678633        9.495218        9.444437
 C         7.871283        8.495871       10.856443
 C         5.723723        8.137075        9.827724
 H        10.579048        5.161451       12.011345
 C        10.459808        6.220143       12.246265
 C        10.857259        6.800424       13.453034
 C         9.054164        8.030600       11.640141
 H        10.674730        8.583169       14.672435
 H         8.952716        9.622419       13.047162
 C        10.360167        8.095790       13.717289
 C         9.461230        8.682284       12.822348
 N         9.657623        6.852270       11.327793
 C         6.806835        7.608175       10.591752
 Cu        9.224166        5.750450        9.744988
 N         6.653133        6.421651       11.220664
 C         5.890618        5.327547       10.572133
 H         6.082506        4.457924       11.237255
 H         4.774311        5.546324       10.673582
 C         6.302845        5.000795        9.153462
 N         7.632079        4.904693        8.727234
 C         7.544350        4.309387        7.569743
 H         8.260997        4.229570        6.788086
 N         6.319290        3.986610        7.168876
 C         5.456739        4.490804        8.225503
 H         4.377666        4.382411        8.177874
 H         5.962219        3.582665        6.279838
 H         7.270017        6.173203       11.970471
 O        10.041342        3.604355       10.631212
 O        11.435941        2.966466       11.014269
 H        12.024801        3.506956       10.416724
 H         9.648108        2.765224       10.248498
 H         4.868338        9.775141        8.780740
 H        11.398972        6.201191       14.111374
 C        12.158147        6.472046        6.146273
 C        11.274322        6.213691        7.241931
 N        10.598515        5.932845        8.135264
 H        11.759674        6.183617        5.219422
 H        12.976125        5.815575        6.308245
 H        12.521154        7.544355        6.180766
44
TMeCN'-1
 H                 -0.98017000    4.83309100    0.22725700
 H                 -2.55766100    2.91276500    0.29527100
 H                  1.93623100    2.32905700   -1.71768100
 C                 -0.68981500    3.86779400   -0.19242400
 C                 -1.57449000    2.79399900   -0.16761900
 C                  0.57764800    3.67786900   -0.74500500
 C                 -1.22564800    1.53620800   -0.67482500
 C                  0.94451000    2.44850000   -1.27964300
 H                 -2.11475000   -2.72804800    0.44964100
 C                 -2.57698700   -1.78978700    0.11868300
 C                 -3.93702300   -1.68193100   -0.14091700
 C                 -2.18924900    0.42372100   -0.51608000
 H                 -5.49123300   -0.34295700   -0.83272600
 H                 -3.89801800    1.54631900   -1.20463400
 C                 -4.42862800   -0.46495100   -0.60847900
 C                 -3.54825700    0.59195800   -0.80825100
 N                 -1.74171700   -0.75820100   -0.04871200
 C                  0.05178200    1.35835000   -1.27829600
 Cu                 0.23367500   -1.09477400    0.46916600
 N                  0.41513000    0.15612300   -1.83084100
 C                  1.75908300   -0.20752300   -2.19578500
 H                  1.68859000   -1.17270500   -2.71849900
 H                  2.20208300    0.50395900   -2.91109100
 C                  2.67519100   -0.35334200   -1.01286800
 N                  2.21573900   -0.81755800    0.19843700
 C                  3.24690300   -0.87147000    1.02333500
 H                  3.22315200   -1.18456500    2.06495800
 N                  4.35357300   -0.46390200    0.38680200
 C                  4.02333100   -0.12253500   -0.89836900
 H                  4.75583800    0.24864900   -1.61052800
 H                  5.28218100   -0.40859600    0.79742300
 H                 -0.26668900   -0.59179800   -1.88166100
 O                  0.15473400   -2.58414000   -0.70092700
 O                 -0.56348300   -4.25513900    0.66615500
 H                 -0.16202300   -3.65182000    1.31519500
 H                  1.01260700   -3.02806000   -0.69448300
 H                  1.29662900    4.50129200   -0.76611000
 H                 -4.59126600   -2.54175700    0.01354300
 C                 -0.09914100    2.37308300    3.44532100
 C                  0.01421300    1.19018500    2.63256100
 N                  0.10037200    0.25405700    1.96446100
 H                  0.61682300    3.12719100    3.08695800
 H                  0.12024400    2.12526600    4.49405800
 H                 -1.12136400    2.77101200    3.36640500
44
TMeCN'-2
 H                 -1.33572100    4.68126600    0.35765300
 H                 -2.81129800    2.68389800    0.29418000
 H                  1.78375500    2.40596800   -1.55475300
 C                 -0.97857600    3.74961500   -0.08598600
 C                 -1.80848100    2.63268100   -0.13750100
 C                  0.31959700    3.64663900   -0.58586700
 C                 -1.37139600    1.41614300   -0.67431000
 C                  0.77001100    2.46039500   -1.15627500
 H                 -2.05207100   -2.84706200    0.58976000
 C                 -2.54238200   -1.96338400    0.16896000
 C                 -3.90402100   -1.93801500   -0.10012800
 C                 -2.25717600    0.23536900   -0.54464500
 H                 -5.51503000   -0.70897900   -0.86294700
 H                 -4.01742400    1.25101400   -1.26447800
 C                 -4.45023000   -0.76943900   -0.62515800
 C                 -3.62146300    0.32351400   -0.84820000
 N                 -1.74506100   -0.91232100   -0.05294100
 C                 -0.06873700    1.33462700   -1.23480400
 Cu                 0.28221000   -1.15803300    0.39380000
 N                  0.36590900    0.15711700   -1.79672900
 C                  1.71119400   -0.08035400   -2.25081300
 H                  1.68675700   -1.02128300   -2.81966000
 H                  2.07365600    0.69989300   -2.94214400
 C                  2.66879300   -0.22212400   -1.10341500
 N                  2.25257200   -0.73112000    0.10197900
 C                  3.30297100   -0.77307800    0.90038800
 H                  3.31304900   -1.11615500    1.93289500
 N                  4.38247300   -0.31001900    0.25198600
 C                  4.01124700    0.05348000   -1.01597300
 H                  4.71465000    0.46712400   -1.73408700
 H                  5.31752300   -0.23356300    0.64340600
 H                 -0.33650600   -0.49117700   -2.12844900
 O                  0.44686800   -2.73224900   -0.72814500
 O                  0.04576800   -3.02969400    1.41647300
 H                  0.86040100   -3.54054200    1.28856000
 H                 -0.44296800   -3.05864400   -0.92739200
 H                  0.99540400    4.50481900   -0.54058700
 H                 -4.51519000   -2.82024600    0.09736100
 C                 -0.06546500    2.32353000    3.38236300
 C                  0.05606400    1.17877700    2.51680600
 N                  0.14633600    0.27154800    1.81142600
 H                  0.63507000    3.10452300    3.05289900
 H                  0.16756800    2.03185800    4.41678000
 H                 -1.09409400    2.70909200    3.33150300
44
TMeCN'-3
 H                 -1.13365100    4.78891600    0.55816100
 H                 -2.68799600    2.85780600    0.40879000
 H                  1.90546500    2.46676300   -1.42543100
 C                 -0.81129900    3.86198500    0.07934700
 C                 -1.68549600    2.78257300   -0.01983700
 C                  0.48485300    3.72748300   -0.41736400
 C                 -1.29365700    1.57137400   -0.60149600
 C                  0.89127800    2.54705400   -1.03228600
 H                 -2.16006700   -2.72420400    0.47141900
 C                 -2.60569400   -1.79673700    0.09441500
 C                 -3.96413000   -1.69961800   -0.17652200
 C                 -2.22766700    0.42211900   -0.52209300
 H                 -5.51954200   -0.37291300   -0.88839900
 H                 -3.94115200    1.53907600   -1.20125600
 C                 -4.45915800   -0.48785800   -0.65091100
 C                 -3.58527900    0.57901800   -0.82456600
 N                 -1.76799800   -0.76758500   -0.07788400
 C                  0.00877600    1.46171000   -1.15731600
 Cu                 0.23586300   -1.07677700    0.30174700
 N                  0.39986200    0.27836900   -1.74952800
 C                  1.73080900    0.01174700   -2.23577700
 H                  1.65137700   -0.86319000   -2.89751000
 H                  2.13623200    0.83432500   -2.84855400
 C                  2.68003000   -0.30563100   -1.11661700
 N                  2.23447300   -0.90648900    0.03687000
 C                  3.28333400   -1.11089700    0.81291500
 H                  3.27437600   -1.55673900    1.80522300
 N                  4.38941400   -0.66565400    0.19943200
 C                  4.03977700   -0.14439800   -1.01858700
 H                  4.76893900    0.28463100   -1.70102900
 H                  5.33010800   -0.69936000    0.58390200
 H                 -0.33070300   -0.29374900   -2.15597000
 O                  0.18998400   -2.60893000   -0.80497400
 O                 -0.65205500   -4.21530100    1.20768400
 H                 -0.42973000   -3.65528700    1.96186900
 H                 -0.26352600   -3.72077400    0.44573100
 H                  1.19399000    4.55528300   -0.33371500
 H                 -4.61232400   -2.56365500   -0.02110500
 C                  0.29022600    2.30536200    3.42806500
 C                  0.26809300    1.18800000    2.51982000
 N                  0.24691900    0.30324500    1.78069400
 H                  1.03702700    3.03634200    3.08552400
 H                  0.55277600    1.95636800    4.43741600
 H                 -0.70251300    2.77783300    3.44835100
44
TMeCN'-4
 H                  2.51231000   -3.92255600   -2.25526800
 H                  4.34195100   -2.57039100   -1.37993300
 H                 -0.38593100   -1.52103600   -0.13895300
 C                  2.27963200   -3.07526100   -1.60655700
 C                  3.32447800   -2.29659100   -1.10296200
 C                  0.94607200   -2.78383900   -1.27726100
 C                  3.09978000   -1.20295900   -0.27058100
 C                  0.65454400   -1.72103400   -0.45318500
 H                  4.64980500    2.16185600    2.25967700
 C                  4.94560600    1.37229700    1.56182400
 C                  6.27933600    1.19401600    1.20444900
 C                  4.23696700   -0.38560300    0.21812300
 H                  7.61113800   -0.00090200   -0.01220700
 H                  5.79720500   -1.41216200   -0.90611200
 C                  6.58059400    0.17519600    0.30464700
 C                  5.55796100   -0.62187500   -0.19637100
 N                  3.97089400    0.60878200    1.08263600
 C                  1.71418600   -0.91056300    0.06327500
 Cu                -3.15120100    0.11145800   -0.22835000
 N                  1.44372400    0.12192400    0.86123700
 C                  0.14445800    0.66789900    1.17502700
 H                 -0.61921600   -0.13114100    1.30030900
 H                  0.25874200    1.22661100    2.11426900
 C                 -0.34463300    1.56828900    0.07981600
 N                 -1.57216100    1.40830000   -0.51641700
 C                 -1.69667800    2.36615800   -1.41786100
 H                 -2.59402400    2.49793600   -2.02092300
 N                 -0.58953600    3.12462500   -1.43586800
 C                  0.28433000    2.64708300   -0.49814400
 H                  1.25690600    3.09902700   -0.31811400
 H                 -0.43124300    3.92523500   -2.04181000
 H                  2.32178400    0.59991800    1.20514700
 O                 -4.13705500    1.07765900   -1.49105500
 O                 -2.05867000   -1.14366600    0.68433200
 H                 -2.58758700   -1.78193800    1.17591000
 H                 -5.07183000    0.98559000   -1.27938200
 H                  0.13793400   -3.40909700   -1.66365900
 H                  7.05470900    1.84105700    1.61856000
 C                 -7.08564700   -1.42504300    1.80495500
 C                 -5.86474300   -0.96250700    1.19231700
 N                 -4.88819400   -0.59199600    0.70094100
 H                 -7.64735100   -0.56545800    2.19885000
 H                 -6.84787800   -2.11467600    2.62782600
 H                 -7.69734500   -1.94753700    1.05498100
